# Supplementary material for: COVID-19 pandemic decreased the ophthalmic outpatient numbers and altered the diagnosis distribution in a community hospital in Taiwan: An observational study
Source: PLoS One. 2022 Mar 8;17(3):e0264976. doi: 10.1371/journal.pone.0264976 (PMC8903288; doi:10.1371/journal.pone.0264976)
Supplement: S1 File — (XLSX) [file pone.0264976.s001.xlsx]

## Sheet: 工作表1
Numbers of newly diagnosed COVID-19 cases in Taiwan from April to July 2020 and 2021.
Month	2021 case numbers	2020 case numbers
April	109	61
May	8916	9
June	4874	6
July	767	29
