# Supplementary material for: COVID-19 pandemic decreased the ophthalmic outpatient numbers and altered the diagnosis distribution in a community hospital in Taiwan: An observational study
Source: PLoS One. 2022 Mar 8;17(3):e0264976. doi: 10.1371/journal.pone.0264976 (PMC8903288; doi:10.1371/journal.pone.0264976)
Supplement: S2 File — (XLSX) [file pone.0264976.s002.xlsx]

## Sheet: 工作表1
Supplemental file 2. The number of ophthalmic outpatients in each group.
May, 2020										May, 2020
ICD-10	Diagnosis	Age (average)	Case numbers	Case numbers (%)	Male	Male (%)	Female	Female (%)		ICD-10	Diagnosis	Age (average)	Case numbers	Case numbers (%)	Male	Male (%)	Female	Female (%)
H04	Dry eye syndrome	68	410	20.72	140	34.15	270	65.85		H04	Dry eye syndrome	68	269	22.05	92	34.2	177	65.8
H40	Glaucoma	65	396	20.01	208	52.53	188	47.47		H40	Glaucoma	65	257	21.07	149	57.98	108	42.02
H35	Macular degeneration	70	217	10.97	102	47	115	53		H35	Macular degeneration	70	121	9.92	68	56.2	53	43.8
H25	Age-related cataract	70	133	6.72	70	52.63	63	47.37		H25	Age-related cataract	70	96	7.87	47	48.96	49	51.04
H52	Disorders of refraction and accommodation	52	90	4.55	51	56.67	39	43.33		H33	Retinal detachments and breaks	52	53	4.34	20	37.74	33	62.26
H10	Conjunctivitis	61	74	3.74	34	45.95	40	54.05		H43	Disorders of vitreous body	61	51	4.18	29	56.86	22	43.14
H33	Retinal detachments and breaks	19	74	3.74	39	52.7	35	47.3		H52	Disorders of refraction and accommodation	19	42	3.44	29	69.05	13	30.95
H43	Disorders of vitreous body	68	73	3.69	28	38.36	45	61.64		H20	Iridocyclitis	68	40	3.28	24	60	16	40
H26	Other cataract	57	72	3.64	40	55.56	32	44.44		H10	Conjunctivitis	57	38	3.11	21	55.26	17	44.74
E11	Type 2 diabetes mellitus ophthalmogic complications	67	55	2.78	30	54.55	25	45.45		H26	Other cataract	67	28	2.3	8	28.57	20	71.43
H20	Iridocyclitis	59	55	2.78	33	60	22	40		E11	Type 2 diabetes mellitus ophthalmogic complications	59	27	2.21	11	40.74	16	59.26
H34	Retinal vascular occlusions	63	35	1.77	25	71.43	10	28.57		H34	Retinal vascular occlusions	63	23	1.89	10	43.48	13	56.52
E08	Diabetes mellitus due to underlying condition	51	34	1.72	11	32.35	23	67.65		E08	Diabetes mellitus due to underlying condition	51	17	1.39	13	76.47	4	23.53
H00	Hordeolum and chalazion	42	32	1.62	22	68.75	10	31.25		H00	Hordeolum and chalazion	42	15	1.23	10	66.67	5	33.33
H02	Other disorders of eyelid	43	29	1.47	19	65.52	10	34.48		H53	Visual disturbances	43	13	1.07	9	69.23	4	30.77
	Others	60	200	10.11	101	50.5	99	49.5			Others	60	130	10.66	66	50.77	64	49.23
		63	1979	100	953	48.16	1026	51.84				63	1220	100	606	49.67	614	50.33
June, 2020										June, 2020
ICD-10	Diagnosis	Age (average)	Case numbers	Case numbers (%)	Male	Male (%)	Female	Female (%)		ICD-10	Diagnosis	Age (average)	Case numbers	Case numbers (%)	Male	Male (%)	Female	Female (%)
H04	Dry eye syndrome	67	398	20.87	128	32.16	270	67.84		H40	Glaucoma	64	234	30.75	136	58.12	98	41.88
H40	Glaucoma	63	359	18.83	187	52.09	172	47.91		H04	Dry eye syndrome	68	209	27.46	87	41.63	122	58.37
H35	Macular degeneration	72	163	8.55	94	57.67	69	42.33		H35	Macular degeneration	70	63	8.28	36	57.14	27	42.86
H25	Age-related cataract	70	154	8.08	72	46.75	82	53.25		H25	Age-related cataract	69	29	3.81	13	44.83	16	55.17
H10	Conjunctivitis	57	103	5.4	51	49.51	52	50.49		H10	Conjunctivitis	50	27	3.55	10	37.04	17	62.96
H26	Other cataract	68	88	4.61	47	53.41	41	46.59		H43	Disorders of vitreous body	59	27	3.55	21	77.78	6	22.22
H33	Retinal detachments and breaks	54	79	4.14	30	37.97	49	62.03		H52	Disorders of refraction and accommodation	19	19	2.5	9	47.37	10	52.63
H43	Disorders of vitreous body	58	70	3.67	33	47.14	37	52.86		H33	Retinal detachments and breaks	55	18	2.37	11	61.11	7	38.89
H52	Disorders of refraction and accommodation	16	65	3.41	38	58.46	27	41.54		H34	Retinal vascular occlusions	66	17	2.23	11	64.71	6	35.29
E11	Type 2 diabetes mellitus ophthalmogic complications	65	49	2.57	33	67.35	16	32.65		H20	Iridocyclitis	57	16	2.1	12	75	4	25
H20	Iridocyclitis	71	43	2.25	18	41.86	25	58.14		E11	Type 2 diabetes mellitus ophthalmogic complications	59	14	1.84	8	57.14	6	42.86
H00	Hordeolum and chalazion	46	36	1.89	12	33.33	24	66.67		E08	Diabetes mellitus due to underlying condition	52	11	1.45	7	63.64	4	36.36
H34	Retinal vascular occlusions	68	35	1.84	22	62.86	13	37.14		H16	Keratitis	60	9	1.18	4	44.44	5	55.56
H02	Other disorders of eyelid	74	32	1.68	12	37.5	20	62.5		H26	Other cataract	74	8	1.05	3	37.5	5	62.5
H53	Visual disturbances	49	32	1.68	15	46.88	17	53.12		H00	Hordeolum and chalazion	41	7	0.92	2	28.57	5	71.43
	Others	60	201	10.54	96	47.76	105	52.24			Others	60	53	6.96	29	54.72	24	45.28
		63	1907	100	888	46.57	1019	53.43				63	761	100	399	52.43	362	47.57
July, 2020										July, 2020
ICD-10	Diagnosis	Age (average)	Case numbers	Case numbers (%)	Male	Male (%)	Female	Female (%)		ICD-10	Diagnosis	Age (average)	Case numbers	Case numbers (%)	Male	Male (%)	Female	Female (%)
H40	Glaucoma	62	486	21.71	258	53.09	228	46.91		H04	Dry eye syndrome	67	369	29.06	119	32.25	250	67.75
H04	Dry eye syndrome	68	454	20.28	169	37.22	285	62.78		H40	Glaucoma	63	335	26.38	177	52.84	158	47.16
H35	Macular degeneration	72	222	9.92	115	51.8	107	48.2		H35	Macular degeneration	67	111	8.74	57	51.35	54	48.65
H25	Age-related cataract	71	158	7.06	73	46.2	85	53.8		H33	Retinal detachments and breaks	51	55	4.33	37	67.27	18	32.73
H10	Conjunctivitis	54	93	4.15	38	40.86	55	59.14		H52	Disorders of refraction and accommodation	15	48	3.78	33	68.75	15	31.25
H52	Disorders of refraction and accommodation	13	92	4.11	53	57.61	39	42.39		H10	Conjunctivitis	46	47	3.7	24	51.06	23	48.94
H33	Retinal detachments and breaks	52	89	3.97	35	39.33	54	60.67		H43	Disorders of vitreous body	57	46	3.62	20	43.48	26	56.52
H26	Other cataract	69	87	3.89	44	50.57	43	49.43		H25	Age-related cataract	71	42	3.31	27	64.29	15	35.71
H43	Disorders of vitreous body	56	67	2.99	33	49.25	34	50.75		E11	Type 2 diabetes mellitus ophthalmogic complications	60	31	2.44	18	58.06	13	41.94
E11	Type 2 diabetes mellitus ophthalmogic complications	66	52	2.32	26	50	26	50		H34	Retinal vascular occlusions	65	25	1.97	12	48	13	52
H20	Iridocyclitis	70	42	1.88	26	61.9	16	38.1		H26	Other cataract	65	18	1.42	5	27.78	13	72.22
H34	Retinal vascular occlusions	69	39	1.74	25	64.1	14	35.9		E08	Diabetes mellitus due to underlying condition	55	17	1.34	10	58.82	7	41.18
H02	Other disorders of eyelid	76	37	1.65	22	59.46	15	40.54		H00	Hordeolum and chalazion	38	17	1.34	10	58.82	7	41.18
E08	Diabetes mellitus due to underlying condition	57	37	1.65	19	51.35	18	48.65		H20	Iridocyclitis	60	15	1.18	9	60	6	40
H00	Hordeolum and chalazion	47	34	1.52	14	41.18	20	58.82		H44	Disorders of globe	48	9	0.71	2	22.22	7	77.78
	Others	55	250	11.17	105	42	145	58			Others	55	85	6.69	40	47.06	45	52.94
		62	2239	100	1055	47.12	1184	52.88				61	1270	100	600	47.24	670	52.76
