# Supplementary material for: COVID-19 pandemic decreased the ophthalmic outpatient numbers and altered the diagnosis distribution in a community hospital in Taiwan: An observational study
Source: PLoS One. 2022 Mar 8;17(3):e0264976. doi: 10.1371/journal.pone.0264976 (PMC8903288; doi:10.1371/journal.pone.0264976)
Supplement: S3 File — The number of ophthalmic outpatients in (A) macular degeneration, (B) refraction and accommodation. (XLSX) [file pone.0264976.s003.xlsx]

## Sheet: Macular degeneration
The number of ophthalmic outpatients in (A) macular degeneration
ICD-10	Diagnosis	Month, Year	Age (average)	Male	Male (%)	Female	Female (%)	Case numbers		ICD-10	Diagnosis
H35.30	Unspecified macular degeneration	May, 2020	77	28	52.83	25	47.17	53		H35.30	Unspecified macular degeneration
		June, 2020	78	27	52.94	24	47.06	51		H35.31-H35.32	Age-related macular degeneration
		July, 2020	78	30	48.39	32	51.61	62		H35.31	Nonexudative age-related macular degeneration
										H35.32	Exudative age-related macular degeneration
H35.32	Age-related macular degeneration	May, 2020	79	17	77.27	5	22.73	22		H35.37-H35.379	Epiretinal membrane
		June, 2020	76	16	88.89	2	11.11	18		H35.37	Unspecified Puckering of macula, unspecified
		July, 2020	79	22	81.48	5	18.52	27		H35.371	Puckering of macula, right eye
										H35.372	Puckering of macula, left eye
H35.37-H35.379	Epiretinal membrane	May, 2020	69	28	33.33	56	66.67	84		H35.373	Puckering of macula, bilateral
		June, 2020	71	29	55.77	23	44.23	52		H35.379	Puckering of macula, unspecified eye
		July, 2020	69	29	39.19	45	60.81	74
ICD-10	Diagnosis	Month, Year	Age (average)	Male	Male (%)	Female	Female (%)	Case numbers
H35.30	Unspecified macular degeneration	May, 2021	74	35	66.04	18	33.96	53
		June, 2021	78	19	76	6	24	25
		July, 2021	77	22	52.38	20	47.62	42
H35.32	Age-related macular degeneration	May, 2021	72	7	63.64	4	36.36	11
		June, 2021	76	4	66.67	2	33.33	6
		July, 2021	69	9	81.82	2	18.18	11
H35.37-H35.379	Epiretinal membrane	May, 2021	72	17	58.62	12	41.38	29
		June, 2021	70	8	44.44	10	55.56	18
		July, 2021	66	7	31.82	15	68.18	22

## Sheet:  Refraction and accommodation
The number of ophthalmic outpatients in (B) refraction and accommodation
ICD-10	Diagnosis	Month, Year	Age (average)	Male	Male (%)	Female	Female (%)	Case numbers		ICD-10	Diagnosis
H52.0-H52.03	Hypermetropia	May, 2020	6	0	0	2	100	2		H52.0	Hypermetropia
		June, 2020	51	0	0	1	100	1		H52.00	Hypermetropia, unspecified eye
		July, 2020	6	0	0	2	100	2		H52.03	Hypermetropia, bilateral
										H52.1	Myopia
H52.1-H52.13	Myopia	May, 2020	13	47	63.51	27	36.49	74		H52.10	Myopia, unspecified eye
		June, 2020	14	29	60.42	19	39.58	48		H52.11	Myopia, right eye
		July, 2020	13	36	56.25	28	43.75	64		H52.12	Myopia, left eye
										H52.13	Myopia, bilateral
H52.2-H52.229	Astigmatism	May, 2020	9	2	40	3	60	5		H52.2	Astigmatism
		June, 2020	8	2	40	3	60	5		H52.201	Unspecified astigmatism, right eye
		July, 2020	7	10	66.67	5	33.33	15		H52.202	Unspecified astigmatism, left eye
										H52.203	Unspecified astigmatism, bilateral
H52.4	Presbyopia	May, 2020	55	1	50	1	50	2		H52.209	Unspecified astigmatism, unspecified eye
		June, 2020	60	2	66.67	1	33.33	3		H52.213	Irregular astigmatism, bilateral
		July, 2020	51	3	75	1	25	4		H52.222	Regular astigmatism, left eye
										H52.229	Regular astigmatism, unspecified eye
										H52.4	Presbyopia
ICD-10	Diagnosis	Month, Year	Age (average)	Male	Male (%)	Female	Female (%)	Case numbers
H52.0-H52.03	Hypermetropia	May, 2021	0	0	0	0	0	0
		June, 2021	0	0	0	0	0	0
		July, 2021	9	0	0	1	100	1
H52.1-H52.13	Myopia	May, 2021	24	22	81.48	5	18.52	27
		June, 2021	20	8	57.14	6	42.86	14
		July, 2021	16	28	68.29	13	31.71	41
H52.2-H52.229	Astigmatism	May, 2021	8	6	46.15	7	53.85	13
		June, 2021	14	1	50	1	50	2
		July, 2021	10	3	100	0	0	3
H52.4	Presbyopia	May, 2021	58	0	0	1	100	1
		June, 2021	42	1	100	0	0	1
		July, 2021	0	0	0	0	0	0
